# Supplementary material for: Raloxifene and n-Acetylcysteine Ameliorate TGF-Signalling in Fibroblasts from Patients with Recessive Dominant Epidermolysis Bullosa
Source: Cells. 2020 Sep 16;9(9):2108. doi: 10.3390/cells9092108 (PMC7565802; doi:10.3390/cells9092108)
Supplement: Supplementary file 1 [file cells-09-02108-s001.zip]

Archive with 3 entries (2 files):
- cells-911863 supplementary/
- cells-911863 supplementary/cells-911863 supplementary proofreading.docx
- cells-911863 supplementary/Supp Table 1.xls
