# Supplementary material for: Raloxifene and n-Acetylcysteine Ameliorate TGF-Signalling in Fibroblasts from Patients with Recessive Dominant Epidermolysis Bullosa
Source: Cells. 2020 Sep 16;9(9):2108. doi: 10.3390/cells9092108 (PMC7565802; doi:10.3390/cells9092108)
Supplement: Supplementary file 1 [file cells-09-02108-s001.zip › cells-911863 supplementary/Supp Table 1.xls]

## Sheet: Hoja2
	Supplementary Table 1. Sex, gene/protein mutation, clinical phenotype, severity and SCCs and age( biopsy taken) of the 22 RDEB patients used in the analysis of the Protein levels of active TGF-β1 peptide in their sera .
	Sample code	Sex	Gene/ Protein mutation	EB type	Cinical presentation	Cutaneous Squamous Cell Carcinoma	Age( biopsy taken)
	P1 (P7)	Female	COL7A1:[c.6527insC;p.Gly2177Trpfs*113(ex80)];[c.6527insC;p.Gly2177Trpfs*113 (ex80)]	RDEB	Severe generalized	NO	25years
	P2(P10)	Female	COL7A1:[c.6527insC;p.Gly2177Trpfs*113(ex80)];[c.6527insC;p.Gly2177Trpfs*113 (ex80)]	RDEB	Severe generalized	NO	3year
	P3(P14)	Male	COL7A1:[c.336C>G;p.Tyr112Term(ex3)];[c.6527insC (ex80); p.Gly2177Trpfs*113]	RDEB	Severe generalized	NO	2 years
	P4(P17)	Female	COL7A1:[c.6527insC;p.Gly2177Trpfs*113(ex80)];[c.6527insC;p.Gly2177Trpfs*113 (ex80)]	RDEB	Severe generalized	NO	41 years
	P5 (P18)	Male	COL7A1: [c.6527insC;p.Gly2177Trpfs*113 (ex80) ];[c.2984insC;p.Gly996Trpfs*44 (ex22)]	RDEB	Severe generalized	NO	6 years
	P6 (P31)	Male	COL7A1:[c.6527insC;p.Gly2177Trpfs*113(ex80)];[c.6527insC;p.Gly2177Trpfs*113 (ex80)]	RDEB	Severe generalized	NO	19 years
	P7 (P36)	Female	COL7A1: [c.6527insC;p.Gly2177Trpfs*113 (ex80)];[c.7300G>A;p.Gly2434Arg (ex95)]	RDEB	Severa intemedia	NO	9 years
	P8 (P46)	Female	COL7A1:[c.32771G>C(ex24)];c.325insCG;p.Glu109Alafs*39 (ex3)]	RDEB	Severe generalized	ND	46 years
	P9 (P50)	Male	COL7A1:[c.6182G>T;p.Gly2061Val (ex74)]	DDEB	Generalized	ND	15 years
	P10 (P52)	Female	COL7A1: [c.7930-1G>C(ex107)];[c.7756insC;p.Gln2586Profs*12 (ex103)]	RDEB	Severe generalized	Hands and Feet	45 years
	P11 (P53)	Male	COL7A1:[c.6527insC;p.Gly2177Trpfs*113(ex80)];[c.6527insC;p.Gly2177Trpfs*113 (ex80)]	RDEB	Severe intermedia	NO	6 year
	P12 (P61)	Female	COL7A1:[c.6527insC;p.Gly2177Trpfs*113(ex80)];[c.6527insC;p.Gly2177Trpfs*113 (ex80)]	RDEB	Severe generalized	ND	0 years
	P13 (P78)	Male	COL7A1: c.6527insC;p.Gly2177Trpfs*113 (ex80)];[c.5130_5131insCTCAC;p.Thr1711Leufs*132 (ex57))]	RDEB	Severe generalized	NO	0 years
	P14 (P104)	Female	COL7A1:[c.6618+1G>A;p.Lys2206_Gly2207insMetSerLeu_Glu2208Glyfs*86 (intrón82)]; [c.6618+1G>A;p.Lys2206_Gly2207insMetSerLeu_Glu2208Glyfs*86 (intrón82)]	RDEB	Severe intermedia	NO	26year
	P15 (P104.1)	Male	COL7A1:[c.6618+1G>A;p.Lys2206_Gly2207insMetSerLeu_Glu2208Glyfs*86 (intrón82)]; [c.6618+1G>A;p.Lys2206_Gly2207insMetSerLeu_Glu2208Glyfs*86 (intrón82)]	RDEB	Severe intermedia	NO	31year
	P16 (P108)	Male	COL7A1: [c.6527insC;p.Gly2177Trpfs*113 (ex80)]; [c.2142A>G;p.Gly714_His723del_Glu726Argfs*13 (ex16)]	RDEB	Severe intermedia	NO	21 years
	P17 (P116)	Male	COL7A1: [c.887delG;p.Gly296Valfs*5 (ex7)];[c.6527insC;p.Gly2177Trpfs*113 (ex80)]	RDEB	Severe generalized	NO	21 yeas
	P18 (P120)	Female	COL7A1: [c.4012G>A;p.Gly1338Arg (ex34)];[c.5576_5577delAA;p.Lys1859Argfs*12 (ex66)]	RDEB	Severe generalized	ND	0 years
	P19 (P133)	Male	COL7A1:[c.8165G>T;p.Gly2722Val (ex110)]; [c.2588C>G ;p.Pro863Arg (ex20)]	RDEB	Severe intermedia	ND	18 years
	P20 (P204)	Male	COL7A1:[c.2722delCA;p.Gln908Valfs*45 (ex21)];[c.5188C>T;p.Arg1730*(ex58)]	RDEB	Severe intermedia	NO	21 years
	P21 (P234)	Female	COL7A1:[c.2722delCA;p.Gln908Valfs*45 (ex21)];[c.5188C>T;p.Arg1730*(ex58)]	RDEB	Severe intermedia	NO	66 years
	P22 (P279)	Male	COL7A1:[c.497dupA;p.Val168Glyfs*12 (ex4)];[c.5569-11_5569-3delGTCTTCCTT; p.Lys1856_Gly1857insValLysSerProThrTrpGlyLeuSerGlyLeuCysLeuGluProCysLeuLysHisProTer (intrón65)]	RDEB	Severe intermedia	NO	17 years
	P23( P8)	Female	COL7A1:[c.6527insC;p.Gly2177Trpfs*113(ex80)];[c.6527insC;p.Gly2177Trpfs*113 (ex80)]	RDEB	Severe generalized	NO	30 years
	RDEB:Recessive Dystrophic Epidermolysis Bullosa
	DDEB:Dominant Dystrophic Epidermolysis Bullosa
	ND: No data
